# Supplementary material for: Oral Immunization with Escherichia coli Nissle 1917 Expressing SARS-CoV-2 Spike Protein Induces Mucosal and Systemic Antibody Responses in Mice
Source: Biomolecules. 2023 Mar 21;13(3):569. doi: 10.3390/biom13030569 (PMC10046078; doi:10.3390/biom13030569)
Supplement: Supplementary file 1 [file biomolecules-13-00569-s001.zip]

Archive with 1 entries (1 files):
- biomolecules-2192672-supplementary.pdf
